# Supplementary material for: Phylogenetic Analysis of Newcastle Disease Virus Isolated from Poultry in Live Bird Markets and Wild Waterfowl in Zambia
Source: Microorganisms. 2024 Feb 8;12(2):354. doi: 10.3390/microorganisms12020354 (PMC10893471; doi:10.3390/microorganisms12020354)
Supplement: Supplementary file 1 [file microorganisms-12-00354-s001.zip]

Archive with 1 entries (1 files):
- microorganisms-2843749-supplementary.pdf
